# Supplementary material for: Cholesterol Modulates the Interaction between HIV-1 Viral Protein R and Membrane
Source: Membranes (Basel). 2021 Oct 13;11(10):784. doi: 10.3390/membranes11100784 (PMC8539443; doi:10.3390/membranes11100784)
Supplement: Supplementary file 1 [file membranes-11-00784-s001.zip]

Archive with 1 entries (1 files):
- membranes-1389034-supplementary.pdf
